# Supplementary material for: Estimating Progression-Free Survival in Patients with Primary High-Grade Glioma Using Machine Learning
Source: J Clin Med. 2024 Oct 16;13(20):6172. doi: 10.3390/jcm13206172 (PMC11508924; doi:10.3390/jcm13206172)
Supplement: Supplementary file 1 [file jcm-13-06172-s001.zip]

Archive with 1 entries (1 files):
- jcm-3231738-supplementary.pdf
